# Supplementary material for: Presence of Extra-Criteria Antiphospholipid Antibodies Is an Independent Risk Factor for Ischemic Stroke
Source: Front Cardiovasc Med. 2021 May 3;8:665741. doi: 10.3389/fcvm.2021.665741 (PMC8126615; doi:10.3389/fcvm.2021.665741)
Supplement: Supplementary file 1 [file Table_1.XLSX]

## Sheet: Stroke patients
Id	Sex	Age	IgA aB2GP1	HT	DL	Act_smk	Atrial_f	DM	Score
1	1	83	0	1	0	0	1	0	4
2	1	62	0	1	1	1	1	0	7
3	1	52	0	0	1	0	0	0	1
4	0	54	0	1	1	1	0	1	4
5	1	67	0	1	0	0	0	0	1
6	0	81	0	0	0	0	0	0	0
7	1	78	1	1	1	0	0	1	4
8	1	67	0	1	1	0	1	0	5
9	1	67	1	1	1	0	0	1	4
10	0	80	1	1	1	0	0	0	4
11	1	56	0	0	1	0	0	1	1
12	1	47	0	0	1	0	0	0	1
13	1	60	0	0	0	0	0	0	0
14	0	58	0	0	0	1	0	0	2
15	1	77	1	0	0	0	1	0	5
16	1	90	0	1	1	0	0	0	2
17	0	84	0	1	1	0	1	1	5
18	1	72	1	1	1	0	0	1	4
19	0	86	0	1	1	0	0	1	2
20	1	65	0	1	1	0	0	1	2
21	1	89	1	1	0	0	1	0	6
22	0	77	0	1	0	0	0	0	1
23	0	73	0	1	1	0	0	0	2
24	0	61	0	1	1	1	0	0	4
25	1	88	0	1	1	0	1	1	5
26	1	92	0	1	1	0	0	0	2
27	1	53	0	1	0	0	0	0	1
28	0	90	1	1	1	0	1	1	7
29	0	79	0	0	1	0	0	1	1
30	0	80	0	1	1	0	0	0	2
31	1	87	1	0	1	0	0	0	3
32	1	59	0	1	0	0	0	1	1
33	1	71	0	1	1	0	0	1	2
34	1	48	0	0	1	0	0	0	1
35	1	72	0	0	1	0	0	0	1
36	0	86	0	1	1	0	1	1	5
37	1	45	0	1	1	0	0	0	2
38	1	68	0	1	1	1	0	0	4
39	1	56	0	1	0	0	1	1	4
40	0	86	0	1	1	0	0	1	2
41	1	60	0	1	1	0	0	0	2
42	0	86	0	1	1	0	1	0	5
43	0	97	0	1	1	0	1	0	5
44	1	61	0	0	1	1	0	0	3
45	0	80	0	1	0	0	0	0	1
46	1	76	0	1	1	0	0	0	2
47	1	64	0	1	1	0	0	0	2
48	1	72	0	0	0	0	1	0	3
49	0	85	0	1	0	0	1	1	4
50	1	60	0	1	0	0	1	0	4
51	0	79	0	1	0	0	0	0	1
52	1	73	0	1	1	0	0	1	2
53	0	63	0	0	1	1	0	0	3
54	0	87	0	1	0	0	1	0	4
55	1	53	0	0	0	1	0	0	2
56	0	39	0	0	0	0	0	0	0
57	1	75	0	1	0	1	0	0	3
58	0	71	1	1	1	0	1	0	7
59	1	71	0	1	0	1	0	1	3
60	0	71	0	0	1	0	0	0	1
61	1	65	0	1	0	0	0	0	1
62	0	90	0	1	1	0	0	0	2
63	0	92	0	0	1	0	1	0	4
64	1	79	0	1	1	0	0	0	2
65	1	31	0	0	0	1	0	0	2
66	1	88	1	1	0	0	1	0	6
67	0	89	0	1	0	0	0	0	1
68	0	85	1	1	1	0	0	0	4
69	1	51	0	1	1	0	0	0	2
70	1	68	0	1	1	1	1	0	7
71	0	83	0	1	1	0	0	0	2
72	0	72	1	1	0	0	0	1	3
73	0	73	0	1	1	0	1	0	5
74	1	87	0	1	0	0	0	0	1
75	1	80	0	1	1	0	0	0	2
76	0	84	0	1	1	0	0	0	2
77	0	67	0	1	1	0	0	1	2
78	0	63	0	1	1	0	0	0	2
79	0	49	0	1	0	0	0	0	1
80	1	61	0	0	1	1	0	1	3
81	0	47	0	0	0	1	0	0	2
82	0	86	0	1	1	0	0	1	2
83	1	85	0	1	1	0	1	0	5
84	0	73	1	1	1	0	0	0	4
85	0	63	0	0	0	1	0	0	2
86	1	81	0	1	1	0	1	1	5
87	1	39	0	0	0	0	0	0	0
88	1	69	1	1	1	0	1	1	7
89	1	54	0	0	1	1	0	0	3
90	1	87	1	0	1	0	1	0	6
91	1	74	0	1	0	0	0	1	1
92	0	85	1	1	1	0	1	1	7
93	0	82	0	1	1	0	1	0	5
94	0	82	1	1	0	0	1	1	6
95	0	84	1	1	1	0	0	1	4
96	1	82	1	1	1	0	0	0	4
97	1	83	0	1	1	0	1	0	5
98	1	67	1	0	1	1	0	0	5
99	0	83	0	1	0	0	0	0	1
100	0	69	0	0	1	0	1	0	4
101	0	42	1	0	0	0	0	0	2
102	0	63	0	1	1	0	0	1	2
103	0	54	0	1	1	1	0	1	4
104	0	65	0	1	1	0	0	1	2
105	1	71	0	1	0	0	1	0	4
106	1	61	0	1	1	0	0	1	2
107	0	64	0	1	1	0	1	0	5
108	0	70	0	0	1	0	1	0	4
109	1	75	1	1	0	0	1	0	6
110	1	66	0	1	1	0	0	1	2
111	0	56	0	0	0	1	0	0	2
112	1	77	0	1	1	0	0	0	2
113	1	55	0	1	0	0	0	1	1
114	1	77	1	1	1	0	0	1	4
115	0	55	0	1	1	1	0	1	4
116	1	81	1	1	0	0	1	0	6
117	1	77	1	1	1	0	0	0	4
118	0	87	0	1	0	0	0	0	1
119	1	77	0	0	0	0	0	0	0
120	1	72	1	1	1	0	0	1	4
121	0	74	0	1	1	0	0	0	2
122	1	59	0	0	1	1	0	0	3
123	1	69	0	1	0	0	0	0	1
124	1	49	0	1	1	0	0	0	2
125	1	84	0	1	1	0	0	0	2
126	0	75	0	1	1	0	0	1	2
127	1	73	0	1	1	0	1	0	5
128	1	42	0	0	1	0	0	0	1
129	1	78	1	1	0	0	0	0	3
130	1	57	0	1	1	0	0	0	2
131	0	83	0	1	0	0	1	0	4
132	0	73	1	1	0	0	0	0	3
133	0	84	0	1	1	0	0	1	2
134	0	88	0	1	0	0	1	0	4
135	1	77	0	0	0	0	0	1	0
136	0	82	0	1	1	0	0	0	2
137	0	83	0	1	1	0	0	1	2
138	0	85	0	1	0	0	0	1	1
139	1	77	0	1	1	0	0	0	2
140	1	88	0	1	1	0	1	1	5
141	0	54	0	0	0	1	0	0	2
142	0	47	0	0	0	0	0	0	0
143	0	91	0	1	1	0	1	0	5
144	1	54	0	0	0	0	0	0	0
145	1	49	0	1	0	1	0	0	3
146	0	86	0	1	1	0	0	1	2
147	1	67	0	0	0	0	0	0	0
148	0	83	0	1	1	0	1	1	5
149	0	47	0	0	0	0	0	0	0
150	0	88	0	1	0	0	0	0	1
151	1	53	0	1	0	1	0	1	3
152	0	44	0	0	0	1	0	1	2
153	1	69	0	1	0	0	0	0	1
154	1	75	1	1	1	0	1	1	7
155	0	53	0	0	0	1	0	0	2
156	0	83	0	1	0	0	1	0	4
157	0	70	0	0	1	0	0	0	1
158	0	48	0	1	1	0	0	0	2
159	1	45	1	1	1	0	0	0	4
160	0	36	0	0	0	1	0	0	2
161	1	58	0	0	0	0	0	1	0
162	1	65	0	0	1	1	0	0	3
163	0	86	0	1	1	0	1	1	5
164	0	74	0	1	1	0	1	0	5
165	1	67	0	1	1	0	1	0	5
166	0	50	0	1	1	1	0	1	4
167	0	65	0	0	0	0	1	0	3
168	0	53	0	0	1	1	0	0	3
169	1	65	0	1	0	0	0	1	1
170	1	41	0	1	0	0	0	0	1
171	1	63	0	0	0	1	0	0	2
172	0	80	1	0	0	0	0	0	2
173	1	65	0	1	0	0	0	0	1
174	0	47	0	0	0	0	0	0	0
175	0	60	0	1	0	0	0	0	1
176	1	50	0	1	1	1	0	0	4
177	0	76	0	0	0	0	0	0	0
178	0	87	1	1	0	0	1	0	6
179	0	61	1	0	0	1	0	0	4
180	0	90	1	1	0	0	1	0	6
181	1	77	0	1	1	1	1	1	7
182	0	77	0	1	0	0	0	1	1
183	0	84	1	1	0	0	1	0	6
184	1	80	1	1	1	0	1	1	7
185	1	54	0	0	1	1	0	0	3
186	1	45	0	0	0	0	0	0	0
187	0	70	0	1	1	0	0	1	2
188	0	79	1	0	0	1	0	0	4
189	1	45	0	1	1	0	0	1	2
190	1	60	0	0	0	0	0	0	0
191	0	50	0	1	1	1	0	0	4
192	0	60	0	1	0	1	0	0	3
193	1	61	0	1	0	0	1	0	4
194	0	79	1	1	0	0	1	1	6
195	1	84	0	1	0	0	0	0	1
196	1	61	0	0	0	1	0	0	2
197	1	79	1	1	0	0	1	1	6
198	1	50	0	0	1	0	0	0	1
199	1	60	0	0	1	1	0	0	3
200	1	79	0	1	0	0	0	1	1
201	1	69	1	1	1	0	1	0	7
202	1	60	1	0	0	0	1	0	5
203	1	86	1	1	0	0	0	0	3
204	0	82	0	1	1	0	0	1	2
205	0	82	1	1	0	0	1	1	6
206	0	85	0	1	0	0	0	0	1
207	1	44	0	1	0	1	0	0	3
208	0	63	0	1	0	0	1	1	4
209	1	89	0	1	0	0	1	1	4
210	1	61	0	1	1	0	0	0	2
211	1	64	0	1	1	0	0	1	2
212	1	66	0	1	1	0	1	0	5
213	0	79	0	1	1	0	0	0	2
214	1	53	0	1	0	1	0	0	3
215	1	89	0	0	0	0	1	1	3
216	1	81	0	1	0	0	0	0	1
217	0	88	0	1	1	0	0	0	2
218	1	73	0	1	1	0	0	0	2
219	0	61	0	0	0	1	1	0	5
220	0	58	0	1	1	1	0	0	4
221	1	53	0	1	0	1	0	0	3
222	0	84	1	1	0	0	0	0	3
223	1	50	0	0	0	1	0	0	2
224	1	86	0	0	1	0	1	0	4
225	0	89	0	1	1	0	0	0	2
226	0	81	0	1	1	0	0	1	2
227	1	71	1	1	0	0	0	0	3
228	1	45	0	0	1	1	0	0	3
229	1	63	0	0	0	0	0	0	0
230	1	52	0	1	0	0	0	0	1
231	1	75	1	1	1	0	0	1	4
232	0	51	0	0	0	1	0	0	2
233	0	81	0	1	1	0	1	0	5
234	1	42	0	0	0	0	0	0	0
235	0	89	1	1	0	0	1	1	6
236	0	91	0	1	1	0	1	0	5
237	0	67	0	0	1	0	1	0	4
238	0	86	1	1	0	0	1	0	6
239	1	90	0	0	0	0	0	1	0
240	1	75	1	1	1	0	0	1	4
241	1	85	0	1	1	0	1	0	5
242	0	72	0	1	1	0	0	0	2
243	1	70	0	1	1	0	1	1	5
244	1	75	0	0	1	0	0	0	1
245	0	66	0	1	1	0	0	1	2

## Sheet: Variable Description Table
Variable	Description
Id	Patient number
Sex	Man=1, woman=0
Age	Years
IgA aB2GP1	Antibodies anti B2GP1 IgA isotype, positive:1, negative: 0
HT	Hypertension, positive:1, negative: 0
DM	Diabetes mellitus, positive:1, negative: 0
DL	Dyslipidemia, positive:1, negative: 0
Act_Smk	Active smoker, positive:1, negative: 0
Atrial_f	Atrial fibrillation, positive:1, negative: 0
Score	Score value (0 to 8). The formula is described in the manuscript
